# Supplementary material for: Prebiotics and Probiotics for Gastrointestinal Disorders
Source: Nutrients. 2024 Mar 9;16(6):778. doi: 10.3390/nu16060778 (PMC10975713; doi:10.3390/nu16060778)
Supplement: Supplementary file 1 [file nutrients-16-00778-s001.zip]

Archive with 3 entries (3 files):
- pre-probiotics microbiome v2.png
- Prebiotics and Probiotics_Table S1 FINAL 3-8-24.pdf
- Supplementary Material 1.pdf
